# Supplementary material for: Rotarex Debulking in a Subtotal Occlusion of the Common Femoral Artery After Intimal Protrusion Caused by a Vascular Closure (StarClose) Device
Source: Clin Case Rep. 2025 Aug 14;13(8):e70689. doi: 10.1002/ccr3.70689 (PMC12354975; doi:10.1002/ccr3.70689)
Supplement: Supplementary file 1 — Data S1: ccr370689‐sup‐0001‐DataS1.zip. [file CCR3-13-e70689-s001.zip]

Archive with 3 entries (2 files):
- supinfo/
- supinfo/Only Videos.pptx
- supinfo/transcriptional text for the videos.docx
